# Supplementary material for: Sleep-Enhancing Effect of Water Extract from Jujube (Zizyphus jujuba Mill.) Seeds Fermented by Lactobacillus brevis L32
Source: Foods. 2023 Jul 27;12(15):2864. doi: 10.3390/foods12152864 (PMC10417159; doi:10.3390/foods12152864)
Supplement: Supplementary file 1 [file foods-12-02864-s001.zip]

Archive with 2 entries (2 files):
- Jujube_Supplementary_Figure_S1_Revision.pdf
- Jujube_Supplementary_Figure_S2_Revision.pdf
